# Supplementary material for: The Frequency of Primary Healthcare Contacts Preceding the Diagnosis of Lower-Extremity Arterial Disease: Do Women Consult General Practice Differently?
Source: J Clin Med. 2022 Jun 24;11(13):3666. doi: 10.3390/jcm11133666 (PMC9267865; doi:10.3390/jcm11133666)
Supplement: Supplementary file 1 [file jcm-11-03666-s001.zip]

Archive with 1 entries (1 files):
- jcm-1732155-supplementary.pdf
